# Supplementary material for: Natural Progression of Left Ventricular Function following Anthracyclines without Cardioprotective Therapy: A Systematic Review and Meta-Analysis
Source: Cancers (Basel). 2023 Jan 13;15(2):512. doi: 10.3390/cancers15020512 (PMC9856944; doi:10.3390/cancers15020512)
Supplement: Supplementary file 1 [file cancers-15-00512-s001.zip]

Archive with 1 entries (1 files):
- cancers-2128650-supplementary.pdf
